# Supplementary material for: Effects of Carboxymethyl Modification on the Acidic Polysaccharides from Calocybe indica: Physicochemical Properties, Antioxidant, Antitumor and Anticoagulant Activities
Source: Antioxidants (Basel). 2022 Dec 31;12(1):105. doi: 10.3390/antiox12010105 (PMC9854956; doi:10.3390/antiox12010105)
Supplement: Supplementary file 1 [file antioxidants-12-00105-s001.zip]

Archive with 1 entries (1 files):
- antioxidants-2100043-supplementary.pdf
